# Supplementary material for: Insights into fungal communities in composts revealed by 454-pyrosequencing: implications for human health and safety
Source: Front Microbiol. 2013 Jun 13;4:164. doi: 10.3389/fmicb.2013.00164 (PMC3682178; doi:10.3389/fmicb.2013.00164)
Supplement: Supplementary file 1 [file DataSheet1.XLSX]

## Sheet: Roche Primer Information
MID-1	ACGAGTGCGT			Roche Sequencing Primers and linker
MID-2	ACGCTCGACA			Primer A	CCATCTCATCCCTGCGTGTCTCCGACTCAG
MID-3	AGACGCACTC			Primer B	CCTATCCCCTGTGTGCCTTGGCAGTCTCAG
MID-4	AGCACTGTAG
MID-5	ATCAGACACG			515f	GTGCCAGCMGCCGCGGTAA
MID-6	ATATCGCGAG			806r	GGACTACHVGGGTWTCTAAT
MID-7	CGTGTCTCTA
MID-8	CTCGCGTGTC
MID-10	TCTCTATGCG
MID-11	TGATACGTCT			806r-Full
MID-13	CATAGTAGTG				CCTATCCCCTGTGTGCCTTGGCAGTCTCAGGGACTACHVGGGTWTCTAAT
MID-14	CGAGAGATAC
MID-15	ATACGACGTA
MID-16	TCACGTACTA
MID-17	CGTCTAGTAC
MID-18	TCTACGTAGC
MID-19	TGTACTACTC
MID-20	ACGACTACAG
MID-21	CGTAGACTAG
MID-22	TACGAGTATG
MID-23	TACTCTCGTG
MID-24	TAGAGACGAG
MID-25	TCGTCGCTCG
MID-26	ACATACGCGT
MID-27	ACGCGAGTAT
MID-28	ACTACTATGT
MID-29	ACTGTACAGT
MID-30	AGACTATACT
MID-31	AGCGTCGTCT
MID-32	AGTACGCTAT
MID-33	ATAGAGTACT
MID-34	CACGCTACGT
MID-35	CAGTAGACGT
MID-36	CGACGTGACT
MID-37	TACACACACT
MID-38	TACACGTGAT
MID-39	TACAGATCGT
MID-40	TACGCTGTCT
MID-41	TAGTGTAGAT
MID-42	TCGATCACGT
MID-43	TCGCACTAGT
MID-44	TCTAGCGACT
MID-45	TCTATACTAT
MID-46	TGACGTATGT
MID-47	TGTGAGTAGT
MID-48	ACAGTATATA
MID-49	ACGCGATCGA
MID-50	ACTAGCAGTA
MID-51	AGCTCACGTA
MID-52	AGTATACATA
MID-53	AGTCGAGAGA
MID-54	AGTGCTACGA
MID-55	CGATCGTATA
MID-56	CGCAGTACGA
MID-57	CGCGTATACA
MID-58	CGTACAGTCA
MID-59	CGTACTCAGA
MID-60	CTACGCTCTA
MID-61	CTATAGCGTA
MID-62	TACGTCATCA
MID-63	TAGTCGCATA
MID-64	TATATATACA
MID-65	TATGCTAGTA
MID-66	TCACGCGAGA
MID-67	TCGATAGTGA
MID-68	TCGCTGCGTA
MID-69	TCTGACGTCA
MID-70	TGAGTCAGTA
MID-71	TGTAGTGTGA
MID-72	TGTCACACGA
MID-73	TGTCGTCGCA
MID-74	ACACATACGC
MID-75	ACAGTCGTGC
MID-76	ACATGACGAC
MID-77	ACGACAGCTC
MID-78	ACGTCTCATC
MID-79	ACTCATCTAC
MID-80	ACTCGCGCAC
MID-81	AGAGCGTCAC
MID-82	AGCGACTAGC
MID-83	AGTAGTGATC
MID-84	AGTGACACAC
MID-85	AGTGTATGTC
MID-86	ATAGATAGAC
MID-87	ATATAGTCGC
MID-88	ATCTACTGAC
MID-89	CACGTAGATC
MID-90	CACGTGTCGC
MID-91	CATACTCTAC
MID-92	CGACACTATC
MID-93	CGAGACGCGC
MID-94	CGTATGCGAC
MID-95	CGTCGATCTC
MID-96	CTACGACTGC
MID-97	CTAGTCACTC
MID-98	CTCTACGCTC
MID-99	CTGTACATAC
MID-100	TAGACTGCAC
MID-101	TAGCGCGCGC
MID-102	TAGCTCTATC
MID-103	TATAGACATC
MID-104	TATGATACGC
MID-105	TCACTCATAC
MID-106	TCATCGAGTC
MID-107	TCGAGCTCTC
MID-108	TCGCAGACAC
MID-109	TCTGTCTCGC
MID-110	TGAGTGACGC
MID-111	TGATGTGTAC
MID-112	TGCTATAGAC
MID-113	TGCTCGCTAC
MID-114	ACGTGCAGCG
MID-115	ACTCACAGAG
MID-116	AGACTCAGCG
MID-117	AGAGAGTGTG
MID-118	AGCTATCGCG
MID-119	AGTCTGACTG
MID-120	AGTGAGCTCG
MID-121	ATAGCTCTCG
MID-122	ATCACGTGCG
MID-123	ATCGTAGCAG
MID-124	ATCGTCTGTG
MID-125	ATGTACGATG
MID-126	ATGTGTCTAG
MID-127	CACACGATAG
MID-128	CACTCGCACG
MID-129	CAGACGTCTG
MID-130	CAGTACTGCG
MID-131	CGACAGCGAG
MID-132	CGATCTGTCG
MID-133	CGCGTGCTAG
MID-134	CGCTCGAGTG
MID-135	CGTGATGACG
MID-136	CTATGTACAG
MID-137	CTCGATATAG
MID-138	CTCGCACGCG
MID-139	CTGCGTCACG
MID-140	CTGTGCGTCG
MID-141	TAGCATACTG
MID-142	TATACATGTG
MID-143	TATCACTCAG
MID-144	TATCTGATAG
MID-145	TCGTGACATG
MID-146	TCTGATCGAG
MID-147	TGACATCTCG
MID-148	TGAGCTAGAG
MID-149	TGATAGAGCG
MID-150	TGCGTGTGCG
MID-151	TGCTAGTCAG
MID-152	TGTATCACAG
MID-153	TGTGCGCGTG

## Sheet: Sheet1
Table S1. Sequences of PCR primers (5'-3')
Librarya	Linker	MID	ITS-targetingb
	Forward
BM	CCATCTCATCCCTGCGTGTCTCCGACTCAG	AGTAGTGATC	CTTGGTCATTTAGAGGAAGTAA
BMT	CCATCTCATCCCTGCGTGTCTCCGACTCAG	AGTGTATGTC	CTTGGTCATTTAGAGGAAGTAA
CM	CCATCTCATCCCTGCGTGTCTCCGACTCAG	ATAGATAGAC	CTTGGTCATTTAGAGGAAGTAA
CT	CCATCTCATCCCTGCGTGTCTCCGACTCAG	ATATAGTCGC	CTTGGTCATTTAGAGGAAGTAA
CMT.1	CCATCTCATCCCTGCGTGTCTCCGACTCAG	ATCTACTGAC	CTTGGTCATTTAGAGGAAGTAA
CMT.2	CCATCTCATCCCTGCGTGTCTCCGACTCAG	CACGTAGATC	CTTGGTCATTTAGAGGAAGTAA
RM	CCATCTCATCCCTGCGTGTCTCCGACTCAG	CACGTGTCGC	CTTGGTCATTTAGAGGAAGTAA
RT	CCATCTCATCCCTGCGTGTCTCCGACTCAG	CATACTCTAC	CTTGGTCATTTAGAGGAAGTAA
RMT	CCATCTCATCCCTGCGTGTCTCCGACTCAG	CGACACTATC	CTTGGTCATTTAGAGGAAGTAA
	Reverse
All	CCTATCCCCTGTGTGCCTTGGCAGTCTCAG	NA	GCTGCGTTCTTCATCGATGC
aAbbreviations: B, Bagasse; C, Coffee; R, Rice; M, Mesophilic; T, Thermophilic; MT, Mature; NA, Not Applicable
b Forward primer: White, T. J., T. Bruns, S. Lee, and J. W. Taylor. 1990. Amplification and direct sequencing of fungal ribosomal RNA genes
for phylogenetics. Pp. 315-322 In: PCR Protocols: A Guide to Methods and Applications, eds. Innis, M. A., D. H. Gelfand,
Reverse Primer: J. J. Sninsky, and T. J. White. Academic Press, Inc., New York.
Gardes M, Bruns TD. ITS primers with enhanced specificity for basidiomycetes--application to the identification of
mycorrhizae and rusts. Mol Ecol. 1993 Apr;2(2):113-8.
