# Supplementary material for: Insights into fungal communities in composts revealed by 454-pyrosequencing: implications for human health and safety
Source: Front Microbiol. 2013 Jun 13;4:164. doi: 10.3389/fmicb.2013.00164 (PMC3682178; doi:10.3389/fmicb.2013.00164)
Supplement: Supplementary file 2 [file DataSheet2.XLSX]

## Sheet: Fungal Consensus lineage
Table S2. List of all OTUs and sequence distribution across libraries showing consensus lineage
OUT ID	BM	BMT2	CM	CMT1	CMT2	CT	RM	RMT	RT	Total		Consesus Lineage
507	0	0	20	0	0	0	0	0	0	20		Fungi; Basidiomycota; Agaricomycetes; Russulales; Stereaceae; Acanthophysium; Acanthophysium lividocaeruleum
450	3	1	1	2	1	0	0	0	49	57		Fungi; Ascomycota; Dothideomycetes; Pleosporales; Pleosporaceae; Alternaria; Alternaria Alternata
73	0	7	0	0	0	0	0	0	0	7		Fungi; Basidiomycota; Agaricomycetes; Agaricales; Thysalacriaceae; Armillaria; Armillaria mellea
132	0	0	11	0	0	0	0	1	4	16		Fungi; Basidiomycota; Agaricomycetes; Agaricales; Tricholomataceae; Arhenia; Arhenia sphagnicola
135	0	6	0	1	0	0	0	0	0	7		Fungi, Ascomycota; Sordariomycetes; Orbiliales; Orbiliaceae; Arthrobotrys; Arthrobotrys amerospora
51	0	0	0	0	0	0	0	0	159	159		Fungi, Ascomycota; Sordariomycetes; Orbiliales; Orbiliaceae; Arthrobotrys; Arthrobotrys oligospora
407	0	0	0	91	109	21	14	3	17	255		Fungi; Ascomycota; Eurotiomycetes; Eurotiales; Trichocomaceae; Aspergillus; Aspergillus fumigatus
462	0	15	0	0	2	0	0	0	0	17		Fungi; Ascomycota; Eurotiomycetes; Eurotiales; Trichocomaceae; Aspergillus; Aspergillus fumigatus
43	0	0	0	2	6	1	2	0	0	11		Fungi; Ascomycota; Eurotiomycetes; Eurotiales; Trichocomaceae; Aspergillus; Aspergillus fumigatus
251	0	0	0	0	0	0	0	0	7	7		Fungi; Ascomycota; Eurotiomycetes; Eurotiales; Trichocomaceae; Aspergillus; Aspergillus fumigatus
480	0	4	0	5	3	0	2	0	0	14		Fungi; Ascomycota; Eurotiomycetes; Eurotiales; Trichocomaceae; Aspergillus; Aspergillus malodoratus
38	1	10	17	2	5	9	24	9	3	80		Fungi; Ascomycota; Eurotiomycetes; Eurotiales; Trichocomaceae; Aspergillus; Aspergillus oryzae
12	0	2	0	1	1	0	0	0	0	4		Fungi; Ascomycota; Eurotiomycetes; Eurotiales; Trichocomaceae; Aspergillus; Aspergillus oryzae
390	0	0	28	1	0	0	3	0	0	32		Fungi; Ascomycota; Eurotiomycetes; Eurotiales; Trichocomaceae; Aspergillus; Aspergillus penicillioides
184	3	1	179	1	0	2	4	0	0	190		Fungi; Ascomycota; Eurotiomycetes; Eurotiales; Trichocomaceae; Aspergillus; Aspergillus penicillioides
275	0	0	0		5	0	0	0	0	8		Fungi; Ascomycota; Dothideomycetes; Dothideales; Dothioraceae; Aureobasidium; Aureobasidium pullulans
107	0	15	0	0	0	0	0	0	0	15		Fungi; Ascomycota; Lecanoromycetes; Lecanorales; Ramalinaceae; Bacidia; Bacidia arceutina
289	0	0	0	6	3	0	0	0	0	9		Fungi; Chytridiomycota; Chytridiomycetes; Rhizophydiales; Batrachochytrium, Batrachochytrium dendrobatidis
409	0	1	0	2	6	0	0	0	2	11		Fungi; Ascomycota; Sordariomycetes; Hypocreales; Clavicipitaceae; Beauveria; Beauveria felina
434	0	65	0	0	0	0	0	0	0	65		Fungi; Ascomycota; Dothideomycetes; Pleosporales; Pleosporaceae; Bipolaris; Biopolaris spicifera
443	0	6	0	0	0	0	0	0	0	6		Fungi; Ascomycota; Saccharomycetes; Saccharomycetales; Saccharomycetaceae; Candida; Candida tropicalis
271	0	144	2	0	0	0	0	0	0	146		Fungi; Ascomycota; Sordariomycetes; Sodariales; Cephalothecaceae; Cephalotheca sulfurea
402	0	22	0	0	0	0	0	0	0	22		Fungi; Ascomycota; Sordariomycetes; Sodariales; Cephalothecaceae; Cephalotheca sulfurea
364	0	0	0	0	0	0	0	0	8	8		Fungi; Basidiomycota; Agaricomycetes; Polyporales; coreolaceae; ceriporia; Ceriporia lacerata
137	0	0	0	4	1	0	0	1	0	6		Fungi; Ascomycota; Sordariomycetes; Sordariales; Chaetomiaceae; Chaetomium; Chaetomium funicola
350	8	230	15	3029	2360	6	112	94	455	6309		Fungi; Ascomycota; Sordariomycetes; Sordariales; Chaetomiaceae; Chaetomium; Chaetomium funicola
77	1	22	2	248	220	0	7	5	46	551		Fungi; Ascomycota; Sordariomycetes; Sordariales; Chaetomiaceae; Chaetomium; Chaetomium funicola
396	0	0	1	3	4	0	0	0	2	10		Fungi; Ascomycota; Sordariomycetes; Sordariales; Chaetomiaceae; Chaetomium; Chaetomium funicola
428	0	7	2	113	78	0	2	5	11	218		Fungi; Ascomycota; Sordariomycetes; Sordariales; Chaetomiaceae; Chaetomium; Chaetomium funicola
309	0	1	0	15	9	0	1	1	5	32		Fungi; Ascomycota; Sordariomycetes; Sordariales; Chaetomiaceae; Chaetomium; Chaetomium funicola
92	0	0	0	4	1	0	0	0	0	5		Fungi; Ascomycota; Sordariomycetes; Sordariales; Chaetomiaceae; Chaetomium; Chaetomium funicola
320	0	0	0	2	1	0	0	1	0	4		Fungi; Ascomycota; Sordariomycetes; Sordariales; Chaetomiaceae; Chaetomium; Chaetomium funicola
151	0	547	0	0	0	0	0	0	0	547		Fungi; Ascomycota; Sordariomycetes; Sordariales; Chaetomiaceae; Chaetomium; Chaetomium globosum
227	0	54	4	1	17	0	0	15	136	227		Fungi; Ascomycota; Sordariomycetes; Sordariales; Chaetomiaceae; Chaetomium; Chaetomium globosum
31	0	18	0	0	0	0	0	0	0	18		Fungi; Ascomycota; Sordariomycetes; Sordariales; Chaetomiaceae; Chaetomium; Chaetomium globosum
168	0	17	0	0	0	0	0	0	0	17		Fungi; Ascomycota; Sordariomycetes; Sordariales; Chaetomiaceae; Chaetomium; Chaetomium globosum
430	6	2	0	0	0	0	0	0	7	15		Fungi; Ascomycota; Sordariomycetes; Sordariales; Chaetomiaceae; Chaetomium; Chaetomium globosum
56	0	13	0	0	0	0	0	0	0	13		Fungi; Ascomycota; Sordariomycetes; Sordariales; Chaetomiaceae; Chaetomium; Chaetomium globosum
368	8	0	0	0	0	0	0	0	0	8		Fungi; Basidiomycota; Agaricomycetes; Agaricales; Schizophyllaceae; Chrondrostereum; Chondrostereum purpureum
190	0	120	0	0	0	0	0	0	0	120		Fungi; Ascomycota; Eurotiomycetes; Chaetothyriales; Herpotrichiellaceae; Cladophialophora arxii
422	2	29	0	0	0	0	0	0	0	31		Fungi; Ascomycota; Eurotiomycetes; Chaetothyriales; Herpotrichiellaceae; Cladophialophora arxii
181	0	25	0	0	0	0	0	0	0	25		Fungi; Ascomycota; Eurotiomycetes; Chaetothyriales; Herpotrichiellaceae; Cladophialophora arxii
380	0	30	0	0	0	0	0	0	0	30		Fungi; Ascomycota; Eurotiomycetes; Chaetothyriales; Herpotrichiellaceae; Cladophialophora chaetospira
343	1	1	0	1	1	1	4	0	8	17		Fungi; Ascomycota; Dothideomycetes; Capnodiales; Davidiellaceae; Cladosporium; Cladosporium cladosporioides
45	0	0	0	8	1	0	0	0	0	9		Fungi; Ascomycota; Sordariomycetes; Xylariales; Clypeosphaeriaceae; Clypeosphaeria; Clypeosphaeria mamillana
479	0	4	0	0	0	0	0	0	1	5		Fungi; Ascomycetes; Dethideomycetes; Pleosporales; Pleosporaceae; Cochliobolus; Cochliobolus lunatus
78	0	11	0	0	1	0	0	0	0	12		Fungi; Ascomycetes; Dethideomycetes; Pleosporales; Pleosporaceae; Cochliobolus; Cochliobolus verruculosus
374	0	0	0	0	0	0	0	0	6	6		Fungi; Ascomycota; Sordariomycetes; Glomerellales; Glomerellaceae; Collectotrichum; Collectotrichum circinans
346	0	0	11	0	0	0	0	0	0	11		Fungi; Basidiomycetes; Agaricomycetes; Agaricales; Bolbitiaceae; Conocybe; Conocybe lactea
150	0	0	0	0	0	0	0	1	32	33		Fungi; Basidiomycota; Agaricomycetes; Agaricales; Psathyrellaceae; Coprinopsis; Coprinopsis cinerea
270	0	0	0	221	155	0	0	0	0	376		Fungi; Basidiomycota; Agaricomycetes; Agaricales; Psathyrellaceae; Coprinopsis; Coprinopsis stercorea
439	0	0	0	0	0	0	0	0	19	19		Fungi; Basidiomycota; Agaricomycetes; Agaricales; Psathyrellaceae; Coprinopsis; Coprinopsis cordisporus
4	0	1	0	64	59	0	0	42	74	240		Fungi; Basidiomycota; Agaricomycetes; Agaricales; Psathyrellaceae; Coprinopsis; Coprinopsis cordisporus
86	2	0	0	1	0	3	0	1	4	11		Fungi; Basidiomycota; Agaricolycetes; Polyporales; Polyporaceae; Coriolopsis; Coriolopsis caperata
404	1	46	0	8	15	1	99	44	277	491		Fungi; Ascomycota; Sordariomycetes; Sordariales; Chaetomiaceae; Corynascus; Corynascus verrucosus
161	1	304	0	0	15	0	0	0	0	320		Fungi; Ascomycota; Sordariomycetes; Sordariales; Chaetomiaceae; Corynascus; Corynascus verrucosus
163	0	4	0	0	0	0	3	2	12	21		Fungi; Ascomycota; Sordariomycetes; Sordariales; Chaetomiaceae; Corynascus; Corynascus verrucosus
487	0	0	0	0	1	0	0	0	4	5		Fungi; Ascomycota; Sordariomycetes; Sordariales; Chaetomiaceae; Corynascus; Corynascus verrucosus
63	0	25	0	0	0	0	0	0	0	25		Fungi; Ascomycota; Dothideomycetes; Pleosporales; Pleosporaceae; Curvularia; Curvularia affinis
170	0	0	0	14	32	0	0	0	0	46		Fungi; Ascomycota; Orbiliomycetes; Orbiliales; Orbiliaceae; Dactylella; Dactylella ramosa
401	0	13	0	0	0	0	0	0	0	13		Fungi; Ascomycota; Sordariomycetes; Xylariales; Xylariaceae; Daldinia; Daldinia petriniae
160	0	0	0	0	0	0	0	0	4	4		Fungi; Ascomycota; Saccharomycetes; Saccharomycetales; Dipodascaceae; Dipodascus; Dipodascus capitatus
385	0	23	0	0	0	0	0	0	0	23		Fungi; Ascomycota; Sordariomycetes; Xylariales; Xylariaceae; Emarcea; Emarcea castanopsidicola
287	2	6	0	0	0	0	0	0	0	8		Fungi; Mucoromycotina; Endogonales; Endogonaceae; Endogone; Endogone lactiflua
294	0	8	80	22	1	0	6	0	0	117		Fungi, Ascomycota; Eurotiomycetes; Eurotiales; Trichocomaceae; Eurotium; Eurotium amstelodami
489	0	0	0	0	0	7	0	0	0	7		Fungi; Ascomycota; Sordariomycetes; Xylariales; Diatrypaceae; Eutypella; Eutypella scoparia
334	0	1	0	0	0	12	0	0	0	13		Fungi, Basidiomycetes; Agaricomycetes; Auriculariales; Auriculariaceae; Exidia; Exidia glandulosa
216	0	11	0	0	0	0	0	0	0	11		Fungi; Ascomycota; Eurotiomycetes; Chaetothyriales; Herpotrichiellaceae; Fonsecaea; Fonsecaea pedrosoi
113	0	3	9	13	9	0	0	6	0	40		Fungi; Ascomycota; Sordariomycetes; Hypocreales; Nectriaceae; Fusarium; Fusarium oxysporum
506	180	60	705	192	197	570	194	135	878	3111		Fungi; Ascomycota; Sordariomycetes; Hypocreales; Nectriaceae; Fusarium; Fusarium oxysporum
423	0	75	0	0	0	0	0	0	0	75		Fungi; Ascomycota; Sordariomycetes; Hypocreales; Nectriaceae; Fusarium; Fusarium oxysporum
281	2	0	8	2	1	7	1	2	7	30		Fungi; Ascomycota; Sordariomycetes; Hypocreales; Nectriaceae; Fusarium; Fusarium oxysporum
83	5	3	9	5	7	16	3	4	19	71		Fungi; Ascomycota; Sordariomycetes; Hypocreales; Nectriaceae; Fusarium; Fusarium oxysporum
436	0	0	0	6	17	0	0	4	0	27		Fungi; Ascomycota; Sordariomycetes; Hypocreales; Nectriaceae; Fusarium; Fusarium oxysporum
486	4	1	0	3	5	0	2	1	0	16		Fungi; Ascomycota; Sordariomycetes; Hypocreales; Nectriaceae; Fusarium; Fusarium oxysporum
211	0	13	0	0	0	0	0	0	0	13		Fungi; Ascomycota; Sordariomycetes; Hypocreales; Nectriaceae; Fusarium; Fusarium oxysporum
143	0	6	0	0	0	0	0	0	0	6		Fungi; Ascomycota; Sordariomycetes; Hypocreales; Nectriaceae; Fusarium; Fusarium oxysporum
206	0	0	0	0	0	1	0	0	3	4		Fungi; Ascomycota; Sordariomycetes; Hypocreales; Nectriaceae; Fusarium; Fusarium oxysporum
473	0	0	0	0	0	1	0	0	3	4		Fungi; Ascomycota; Sordariomycetes; Hypocreales; Nectriaceae; Fusarium; Fusarium oxysporum
85	0	776	21	6	0	0	1	0	0	804		Fungi; Basidiomycetes; Agaricomycetes; Gloeophyllales; Gloeophyllaceae; Gloeophyllum; Gloeophyllum sepiarium
187	0	10	0	0	0	0	0	0	0	10		Fungi; Basidiomycetes; Agaricomycetes; Gloeophyllales; Gloeophyllaceae; Gloeophyllum; Gloeophyllum sepiarium
193	0	58	0	118	106	0	0	1	30	313		Fungi; Ascomycota; Sordariomycetes; Microascales; Microascaceae; Graphium; Graphium dubautiae
46	0	37	0	161	116	0	0	1	33	348		Fungi; Ascomycota; Sordariomycetes; Microascales; Microascaceae; Graphium; Graphium dubautiae
212	0	19	0	0	0	0	0	0	0	19		Fungi; Ascomycota; Sordariomycetes; Microascales; Microascaceae; Graphium; Graphium dubautiae
286	0	4	0	2	5	0	0	0	4	15		Fungi; Ascomycota; Dothideomycetes; Botryosphaeriales; Botryosphaeriaceae; Guignardia; Guignardia philoprina
84	0	4	0	0	0	0	0	0	0	4		Fungi; Ascomycota; Helicoma; Helicoma isiola
283	0	1	0	0	0	0	0	0	5	6		Fungi; Basidiomycota; Agaricomycetes; Auriculariales; Exidiaceae; Heterochaete; Heterochaete shearii
226	0	0	0	0	0	0	5	0	2	7		Fungi; Basidiomycota; Agaricomycetes; Auriculariales; Exidiaceae; Heterochaete; Heterochaete shearii
237	0	0	0	0	0	0	0	0	4	4		Fungi; Basidiomycota; Agaricomycetes; Auriculariales; Exidiaceae; Heterochaete; Heterochaete shearii
501	0	0	0	0	0	0	4	0	0	4		Fungi; Ascomycota; Lecanoromycetes; Lecanorales; Lecanorineae; Heterodermia; Heterodermia lamelligera
156	0	1	0	0	1	0	0	1	11	14		Fungi; Ascomycota; Sordariomycetes; Sordariales; Chaetomiaceae; Humicola; Humicola grisea
26	2	191	0	0	1	0	0	0	0	194		Fungi; Ascomycota; Sordariomycetes; Sordariales; Chaetomiaceae; Humicola; Humicola grisea
34	0	21	0	1	0	0	0	0	0	22		Fungi; Ascomycota; Sordariomycetes; Sordariales; Chaetomiaceae; Humicola; Humicola grisea
460	0	0	0	14	12	0	0	0	0	26		Fungi; Ascomycota; Sordariomycetes; Helotiales; Hyaloscyphaceae; Hyaloscyphaceae; Hyaloscyphaceae albohyaline var. spiralis
383	0	4	0	440	410	0	4	0	0	858		Fungi; Ascomycota; Sordariomycetes; Helotiales; Hyaloscyphaceae; Hyaloscyphaceae; Hyaloscyphaceae albohyaline var. spiralis
6	3	0	8	1	1	9	1	3	6	32		Fungi; Ascomycota; Sordariomycetes; Helotiales; Hyaloscyphaceae; Hyaloscyphaceae; Hyaloscyphaceae albohyaline var. spiralis
257	0	6	0	0	0	0	0	0	0	6		Fungi; Basidiomycota; Agaricomycetes; Agaricales; Hygrophoraceae; Hygrocybe; hygrocybe hypohaemacta
180	0	4	0	0	0	0	0	0	0	4		Fungi; Basidiomycota; Agaricomycetes; Agaricales; Hygrophoraceae; Hygrocybe; hygrocybe hypohaemacta
82	0	4	0	0	0	0	0	0	0	4		Fungi; Ascomycota; Sordariomycetes; Hypocreales; Hypocreaceae; Hypocrea; Hypocrea virens
220	4	7	0	0	0	0	0	0	0	11		Fungi; Basidiomycetes; Agaricomycetes; Hymenochaetales; Hymenochaetaceae; Inonotus; Inonotus glomeratus
218	0	5	0	0	0	0	0	0	0	5		Fungi; Ascomycota; Saccharomycetes; Saccharomycetales; Saccharomycetaceae; Kluyveromyces; Kluyveromyces wickerhamii
28	0	32	0	0	0	0	0	0	0	32		Fungi; Ascomycota; Sordariomycetes; Xylariales; Xylariaceae; Kretzschmaria; Kretzschmaria deusta
447	0	23	0	0	0	0	0	0	0	23		Fungi; Ascomycota; Lecanoromycetes; Lecanorales; Ectolechiaceae; Lasioloma; Lasioloma arachnoideum
33	0	8	0	0	8	0	0	0	0	16		Fungi; Ascomycota; Lecanoromycetes; Lecanorales; Ectolechiaceae; Lasioloma; Lasioloma arachnoideum
321	0	7	0	0	0	0	0	0	0	7		Fungi; Ascomycota; Lecanoromycetes; Lecanorales; Ectolechiaceae; Lasioloma; Lasioloma arachnoideum
349	0	0	7	0	0	1	0	0	5	13		Fungi; Basidiomycota; Agaricomycetes; Polyporales; Lentinaceae; Lentinus; Lentinus tigrinus
173	0	0	0	0	0	0	5	0	1	6		Fungi; Basidiomycota; Agaricomycetes; Hymenochaetales; Loreleia; Loreleia marchantiae
375	0	0	1	0	2	0	1	0	5	9		Fungi; Basidiomycota; Agaricomycetes; Agaricales; Marasmiaceae; Marasmius; Marasmius cladophyllus
171	0	35	0	0	0	0	0	0	0	35		Fungi; Ascomycota; Dothideomycetes; Pleosporales; Massarinaceae; Massarina; Massarina eburnea
215	0	6	0	0	0	0	0	1	0	7		Fungi; Ascomycota; Dothideomycetes; Pleosporales; Massarinaceae; Massarina; Massarina eburnea
314	0	0	0	0	0	0	0	0	12	12		Fungi; Basidiomycota; Agaricomycetes; Polyporales; Coreolaceae; Meripilus; Meripilus giganteus
205	0	0	0	0	0	0	5	0	0	5		Fungi; Basidiomycota; Agaricomycetes; Polyporales; Coreolaceae; Meripilus; Meripilus giganteus
131	0	218	0	1	9	0	0	0	0	228		Fungi; Ascomycota; Sordariomycetes; Hypocreales; Clavicipitaceae; Metarhizium; Metarhizium anisopliae
136	0	4	0	0	0	0	0	0	0	4		Fungi; Ascomycota; Sordariomycetes; Hypocreales; Clavicipitaceae; Metarhizium; Metarhizium anisopliae
246	0	55	0	0	0	0	0	0	0	55		Fungi; Ascomycota; Saccharomycetes; Saccharomycetales; Metschnikowiaceae; Metschnikowia; Metschnikowia zobellii
231	0	6	0	0	0	0	0	0	0	6		Fungi; Ascomycota; Sordariomycetes; Microascales; Microascaceae; Microascus; Microascus trigonosporus
25	0	0	6	1	2	0	0	0	0	9		Fungi; Ascomycota; Sordariomycetes; Microascales; Microascaceae; Microascus; Microascus trigonosporus
223	0	9	0	1229	1019	0	0	0	0	2257		Fungi; Ascomycota; Orbiliomycetes; Orbiliales; Orbiliaceae; Monascrosporium; Monacrosporium megalosporum
122	0	0	0	37	40	0	0	0	0	77		Fungi; Ascomycota; Orbiliomycetes; Orbiliales; Orbiliaceae; Monascrosporium; Monacrosporium megalosporum
311	0	0	0	32	25	0	0	0	0	57		Fungi; Ascomycota; Orbiliomycetes; Orbiliales; Orbiliaceae; Monascrosporium; Monacrosporium megalosporum
277	0	0	0	6	0	7	0	0	1	14		Fungi; Ascomycota; Orbiliomycetes; Orbiliales; Orbiliaceae; Monascrosporium; Monacrosporium megalosporum
152	0	0	0	3	4	0	0	0	0	7		Fungi; Ascomycota; Orbiliomycetes; Orbiliales; Orbiliaceae; Monascrosporium; Monacrosporium megalosporum
449	0	0	0	2	5	0	0	0	0	7		Fungi; Ascomycota; Orbiliomycetes; Orbiliales; Orbiliaceae; Monascrosporium; Monacrosporium megalosporum
41	0	0	0	4	0	0	0	0	0	4		Fungi; Ascomycota; Orbiliomycetes; Orbiliales; Orbiliaceae; Monascrosporium; Monacrosporium megalosporum
58	0	1	249	64	74	75	0	0	0	463		Fungi; Ascomycota; Eurotiomycetes; Eurotiales; Monascaceae; Monascus; Monascus purpureus
39	0	0	25	0	0	0	0	0	0	25		Fungi; Ascomycota; Eurotiomycetes; Eurotiales; Monascaceae; Monascus; Monascus purpureus
21	0	4	0	0	0	0	0	4	6	14		Fungi; Ascomycota; Eurotiomycetes; Eurotiales; Monascaceae; Monascus; Monascus purpureus
98	0	1	0	0	0	5	0	1	0	7		Fungi; Zygomycota; Incertae sedis; Motierellales; Mortierellaceae; Mortierella; Mortierella alpina
195	0	17	1	11	3	0	1	1	25	59		Fungi; Zygomycota; Incertae sedis; Motierellales; Mortierellaceae; Mortierella; Mortierella alpina
435	1	55	0	0	0	0	0	0	19	75		Fungi; Zygomycota; Incertae sedis; Motierellales; Mortierellaceae; Mortierella; Mortierella alpina
372	0	61	0	0	5	0	0	0	0	66		Fungi; Zygomycota; Incertae sedis; Motierellales; Mortierellaceae; Mortierella; Mortierella alpina
11	0	8	0	15	19	0	0	1	19	62		Fungi; Zygomycota; Incertae sedis; Motierellales; Mortierellaceae; Mortierella; Mortierella alpina
8	0	8	0	0	0	0	0	0	0	8		Fungi; Zygomycota; Incertae sedis; Motierellales; Mortierellaceae; Mortierella; Mortierella alpina
230	0	10	0	0	0	0	0	0	0	10		Fungi; Zygomycota; Incertae sedis; Motierellales; Mortierellaceae; Mortierella; Mortierella gamsii
88	0	0	0	0	0	0	10	0	0	10		Fungi; Incertae sedis; Mucorales; Mucoraceae; Mucor; Mucor circinelloides
72	0	5	0	0	0	0	0	0	0	5		Fungi; Ascomycota; Lecanoromycetes; Peltigerales; Nephromataceae; Nephroma; Nephroma helveticum
177	0	4	0	0	0	0	0	0	0	4		Fungi; Ascomycota; Sordariomycetes; Hypocreales; Ophiocordycipitaceae; Paecilomyces; Paecilomyces lilacinus
159	0	5	0	0	0	0	0	0	0	5		Fungi; Ascomycota; Sordariomycetes; Hypocreales; Ophiocordycipitaceae; Paecilomyces; Paecilomyces variotii
235	0	62	0	0	0	0	0	5	0	67		Fungi; Glomeromycota; Glomeromycetes; Paraglomerales; Paraglomeraceae; Paraglomus; Paraglomus brasilianum
476	1	5	0	1	1	0	1	0	2	11		Fungi; Ascomycota; Lecanoromycetes; Peltigerales; Peltigeraceae, Peltigera; Peltigera collina
377	9	29	0	16	7	0	7	10	24	102		Fungi; Ascomycota; Lecanoromycetes; Peltigerales; Peltigeraceae, Peltigera; Peltigera collina
458	2	5	0	0	0	0	0	0	0	7		Fungi; Ascomycota; Eurotiomycetes; Eurotiales; Trichocomaceae; Penicillium; Penicillium citrinum
210	5	21	0	0	0	0	2	0	8	36		Fungi; Ascomycota; Eurotiomycetes; Eurotiales; Trichocomaceae; Penicillium; Penicillium daleae
199	0	8	0	0	1	0	0	0	0	9		Fungi; Ascomycota; Eurotiomycetes; Eurotiales; Trichocomaceae; Penicillium; Penicillium daleae
35	1	7	0	0	0	0	0	0	0	8		Fungi; Ascomycota; Eurotiomycetes; Eurotiales; Trichocomaceae; Penicillium; Penicillium daleae
481	0	4	0	0	0	0	0	0	0	4		Fungi; Ascomycota; Eurotiomycetes; Eurotiales; Trichocomaceae; Penicillium; Penicillium daleae
7	0	2	0	20	22	0	0	0	0	44		Fungi; Ascomycota; Eurotiomycetes; Eurotiales; Trichocomaceae; Penicillium; Penicillium pinophilum
10	0	49	0	0	0	0	0	0	0	49		Fungi; Ascomycota; Eurotiomycetes; Eurotiales; Trichocomaceae; Penicillium; Penicillium vulpinum
444	0	0	3	0	4	0	0	0	0	7		Fungi; Ascomycota; Agaricomycetes; Russulales; Peniophoraceae; Peniophora; Peniophora aurantiaca
146	0	4	0	0	0	0	0	0	0	4		Fungi; Ascomycota; Pezizomycetes; Pezizales; Pezizaceae; Peziza; Peziza depressa
52	0	8	0	0	0	0	0	0	0	8		Fungi; Ascomycota; Sordariomycetes; Xylariales; Diatrypaceae; Phaeoisaria; Phaeoisaria clematidis
408	0	0	0	0	0	0	0	0	7	7		Fungi; Ascomycota; Sordariomycetes; Ophiostomatales; Ophiostomataceae; Phialocephala; Phialocephala fusca
388	1	0	4	1	0	5	0	1	3	15		Fungi; Ascomycota; Saccharomycetes; Saccharomycetales; Phaffomycetaceae; Pichia; Pichia jadinii
103	0	0	0	0	0	15	0	0	0	15		Fungi; Basidiomycota; Agaricomycetes; Polyporales; Polyporaceae; Polyporus; Polyporus tricholoma
341	0	2	0	0	0	0	0	0	14	16		Fungi; Ascomycota; Dothideomycetes; Pleosporales; Sporomiaceae; Preussia; Preussia minima
472	2	0	0	0	0	0	0	0	12	14		Fungi; Ascomycota; Dothideomycetes; Pleosporales; Sporomiaceae; Preussia; Preussia minima
222	0	3	0	0	0	0	0	0	3	6		Fungi; Ascomycota; Agaricomycetes; Agaricales; Psathyrellaceae; Psathyrella; Psathyrella candolleana
329	0	0	7	1	0	0	0	0	0	8		Fungi; Ascomycota; Sordariomycetes; Microascales; Microascaceae; Pseudallescheria; Pseudallescheria romeroi
120	0	11	0	0	0	0	0	0	0	11		Fungi; Ascomycota; Dothideomycetes; Pleosporales; Trematosphaericeae; Pyrenochaeta; Pyrenochaeta romeroi
81	0	0	0	0	6	0	3	0	0	9		Fungi; Basidiomycota; Agaricomycetes; Hymenochaetales; Resinicium; Resinicium friable
247	0	2	0	1	0	1	0	0	1	5		Fungi; Basidiomycota; Agaricomycetes; Hymenochaetales; Resinicium; Resinicium friable
124	0	322	0	0	3	0	0	0	0	325		Fungi; Ascomycota; Incertae sedis; Retroconis; Retroconis fusiformis
496	0	6	0	0	0	0	0	0	0	6		Fungi; Ascomycota; Incertae sedis; Retroconis; Retroconis fusiformis
433	0	6	0	0	0	0	0	0	0	6		Fungi; Basidiomycota; Agaricomycetes; Cantharellales; Ceratobasidiaceae; Rhizoctonia; Rhizoctonia zeae
332	1	0	0	0	0	0	0	4	0	5		Fungi; Chytridiomycota; Chytridiomycetes; Rhizophydiales; Rhizophydiaceae; Rhizophydium; Rhizophydium aestuarii
324	0	22	0	0	0	0	0	0	0	22		Fungi; Basidiomycota; Agaricomycetes; Boletales; Rhizopogonaceae; Rhizopogon; Rhizopogon roseolus
129	0	23	0	0	0	0	0	0	0	23		Fungi; Zygomycota; Zygomycetes; Mucorales; Mucoraceae; Rhizopus; Rhizopus microsporus
36	0	0	0	0	0	0	3	0	24	27		Fungi; Zygomycota; Zygomycetes; Mucorales; Mucoraceae; Rhizopus; Rhizopus oryzae
139	0	0	14	0	0	0	0	0	0	14		Fungi; Basidiomycota; Urediniomycetes; Sporidiobolales; Sporidiobolaceae; Rhodotorula; Rhodotorula mucilaginosa
145	0	0	17	0	0	0	0	0	0	17		Fungi; Basidiomycota; Urediniomycetes; Sporidiobolales; Sporidiobolaceae; Rhodotorula; Rhodotorula mucilaginosa
469	0	0	10	0	0	0	0	0	0	10		Fungi; Basidiomycota; Urediniomycetes; Sporidiobolales; Sporidiobolaceae; Rhodotorula; Rhodotorula mucilaginosa
209	0	1	1	0	1	3	0	0	1	7		Fungi; Basidiomycota; Agaricomycetes; Polyporales; Meripilaceae; Rigidoporus; Rigidoporus ulmarius
432	0	3	0	6	3	0	0	0	0	12		Fungi; Ascomycota; Sordariomycetes; Microascales; Microascaceae; Scedosporium; Scedosporium apiospermum
437	207	78	0	142	127	2	67	11	117	751		Fungi; Ascomycota; Sordariomycetes; Microascales; Microascaceae; Scedosporium; Scedosporium aurantiacum
363	0	0	0	6	2	1	40	6	22	77		Fungi; Ascomycota; Sordariomycetes; Microascales; Microascaceae; Scedosporium; Scedosporium aurantiacum
488	0	65	0	0	0	0	0	0	0	65		Fungi; Ascomycota; Sordariomycetes; Microascales; Microascaceae; Scedosporium; Scedosporium aurantiacum
331	0	0	0	37	16	0	0	0	0	53		Fungi; Ascomycota; Sordariomycetes; Microascales; Microascaceae; Scedosporium; Scedosporium aurantiacum
200	2	0	0	0	0	0	1	0	1	4		Fungi; Ascomycota; Sordariomycetes; Microascales; Microascaceae; Scedosporium; Scedosporium aurantiacum
508	1	1	0	0	2	0	0	0	0	4		Fungi; Ascomycota; Sordariomycetes; Microascales; Microascaceae; Scedosporium; Scedosporium aurantiacum
207	0	0	0	27	29	0	0	0	0	56		Fungi; Ascomycota; Sordariomycetes; Microascales; Microascaceae; Scedosporium; Scedosporium prolificans
20	0	1	0	32	18	0	1	1	3	56		Fungi; Ascomycota; Sordariomycetes; Microascales; Microascaceae; Scedosporium; Scedosporium prolificans
68	1	0	0	0	2	13	0	0	0	16		Fungi; Basidiomycota; Agaricomycetes; Agaricales; Schizophyllaceae; Schizophyllum, Schizophyllum commune
254	6	1371	0	1	1	0	0	0	0	1379		Fungi; Ascomycota; Leotiomycetes; Helotiales; incertae sedis; Scytalidium; Scytalidium lignicola
239	9	184	0	0	0	0	0	0	0	193		Fungi; Ascomycota; Leotiomycetes; Helotiales; incertae sedis; Scytalidium; Scytalidium lignicola
317	0	142	0	0	0	0	0	0	0	142		Fungi; Ascomycota; Leotiomycetes; Helotiales; incertae sedis; Scytalidium; Scytalidium lignicola
241	1	76	0	0	0	0	0	0	0	77		Fungi; Ascomycota; Leotiomycetes; Helotiales; incertae sedis; Scytalidium; Scytalidium lignicola
253	1	20	0	0	0	0	0	0	0	21		Fungi; Ascomycota; Leotiomycetes; Helotiales; incertae sedis; Scytalidium; Scytalidium lignicola
503	0	1	17	0	0	0	0	0	0	18		Fungi; Ascomycota; Leotiomycetes; Helotiales; incertae sedis; Scytalidium; Scytalidium lignicola
242	0	14	0	0	0	0	0	0	0	14		Fungi; Ascomycota; Leotiomycetes; Helotiales; incertae sedis; Scytalidium; Scytalidium lignicola
49	0	12	0	0	0	0	0	0	0	12		Fungi; Ascomycota; Leotiomycetes; Helotiales; incertae sedis; Scytalidium; Scytalidium lignicola
50	0	8	0	0	0	0	0	0	0	8		Fungi; Ascomycota; Leotiomycetes; Helotiales; incertae sedis; Scytalidium; Scytalidium lignicola
208	0	6	0	0	0	0	0	0	0	6		Fungi; Ascomycota; Leotiomycetes; Helotiales; incertae sedis; Scytalidium; Scytalidium lignicola
196	0	4	0	0	0	0	0	0	0	4		Fungi; Ascomycota; Leotiomycetes; Helotiales; incertae sedis; Scytalidium; Scytalidium lignicola
27	0	2	0	26	20	0	54	19	85	206		Fungi; Ascomycota; Leotiomycetes; Helotiales; incertae sedis; Scytalidium; Scytalidium thermophilum
464	5	14	0	134	121	6	507	70	506	1363		Fungi; Ascomycota; Leotiomycetes; Helotiales; incertae sedis; Scytalidium; Scytalidium thermophilum
482	0	0	0	404	236	0	0	0	0	640		Fungi; Ascomycota; Leotiomycetes; Helotiales; incertae sedis; Scytalidium; Scytalidium thermophilum
340	0	11	4	35	46	0	58	20	69	243		Fungi; Ascomycota; Leotiomycetes; Helotiales; incertae sedis; Scytalidium; Scytalidium thermophilum
188	0	1	0	14	15	0	56	13	65	164		Fungi; Ascomycota; Leotiomycetes; Helotiales; incertae sedis; Scytalidium; Scytalidium thermophilum
74	0	11	0	1	11	0	0	1	1	25		Fungi; Ascomycota; Leotiomycetes; Helotiales; incertae sedis; Scytalidium; Scytalidium thermophilum
102	0	0	0	3	3	0	4	0	4	14		Fungi; Ascomycota; Leotiomycetes; Helotiales; incertae sedis; Scytalidium; Scytalidium thermophilum
418	0	8	0	0	0	0	3	0	1	12		Fungi; Ascomycota; Leotiomycetes; Helotiales; incertae sedis; Scytalidium; Scytalidium thermophilum
285	0	7	0	1	0	0	3	0	0	11		Fungi; Ascomycota; Leotiomycetes; Helotiales; incertae sedis; Scytalidium; Scytalidium thermophilum
225	0	0	0	1	3	0	0	0	4	8		Fungi; Ascomycota; Leotiomycetes; Helotiales; incertae sedis; Scytalidium; Scytalidium thermophilum
69	0	0	0	0	2	0	1	1	1	5		Fungi; Ascomycota; Leotiomycetes; Helotiales; incertae sedis; Scytalidium; Scytalidium thermophilum
79	0	6	2	0	0	0	0	0	0	8		Fungi; Basidiomycota; Agaricomycetes; Boletales; Stephanospoaceae; Stephanospora; Stephanospora caroticolor
37	0	5	0	0	0	0	0	0	0	5		Fungi; Ascomycota; Eurotiomycetes; Eurotiales; Trichocomaceae; Talaromyces; Talaromyces purpureus
466	0	6	0	0	0	0	0	0	0	6		Fungi; Ascomycota; Eurotiomycetes; Eurotiales; Trichocomaceae; Talaromyces; Talaromyces emersonii
412	0	1	0	1	9	0	0	0	0	11		Fungi; Ascomycota; Pezizomycetes; Pezizales; Pyronemataceae; Tarzetta; Tarzetta catinus
299	0	0	0	0	4	0	0	0	0	4		Fungi; Ascomycota; Pezizomycetes; Pezizales; Pyronemataceae; Tarzetta; Tarzetta catinus
17	0	0	0	5	0	0	0	0	0	5		Fungi; Basidiomycota; Agaricomycetes; Cantharellales; Ceratobasidiaceae; Thanatephorus; Thanatephorus cucumeris
87	4	5	0	6	1	0	2	1	17	36		Fungi; Ascomycota; Eurotiomycetes; Eurotiales; Trichocomaceae; Thermomyces; Thermomyces lanuginosus
123	7	11	1	8	12	7	2	5	57	110		Fungi; Ascomycota; Eurotiomycetes; Eurotiales; Trichocomaceae; Thermomyces; Thermomyces lanuginosus
59	2	2	3	7	1	5	2	2	23	47		Fungi; Ascomycota; Eurotiomycetes; Eurotiales; Trichocomaceae; Thermomyces; Thermomyces lanuginosus
378	1	2	1	1	1	0	0	0	4	10		Fungi; Ascomycota; Eurotiomycetes; Eurotiales; Trichocomaceae; Thermomyces; Thermomyces lanuginosus
189	0	0	0	0	0	1	0	0	3	4		Fungi; Ascomycota; Eurotiomycetes; Eurotiales; Trichocomaceae; Thermomyces; Thermomyces lanuginosus
219	0	16	0	0	0	0	0	15	0	31		Fungi; Ascomycota; Sordariomycetes; Sordariales; Chaetomiaceae; Thielavia; Thielavia tortuosa
267	0	0	0	0	2	2	0	0	0	4		Fungi; Basidiomycota; Agaricomycetes; Polyporales; Coriolaceae; Trametes; Trametes hirsuta
429	5	72	0	0	0	0	0	0	0	77		Fungi; Basidiomycota; Agaricomycetes; Polyporales; Coriolaceae; Trametes; Trametes hirsuta
238	0	4	0	0	0	0	0	0	0	4		Fungi; Ascomycota; Sordariomycetes; Hypocreales; Hypocreaceae; Trichoderma; Trichoderma viride
279	0	8	0	0	0	0	0	0	0	8		Fungi; Mucoromycota; Mucorales; Mucorales incertae sedis; Umbelopsis; Umbelopsis isabellina
339	0	0	0	0	0	23	0	1	0	24		Fungi; Ascomycota; Sordariomycetes; Glomerellales; Plectosphaerellaceae; Verticillium; Verticillium dahliae
243	2	3	0	0	0	0	0	0	0	5		Fungi; Ascomycota; Sordariomycetes; Sordariales; Chaetomiaceae; Zopfiella; Zopfiella latipes
Abbreviations: B, Bagasse; C, Coffee; R, Rice; M, Mesophilic; T, Thermophilic; MT, Mature.
